# Supplementary material for: Efficacy and Security of Tetrodotoxin in the Treatment of Cancer-Related Pain: Systematic Review and Meta-Analysis
Source: Mar Drugs. 2023 May 21;21(5):316. doi: 10.3390/md21050316 (PMC10221257; doi:10.3390/md21050316)
Supplement: Supplementary file 1 [file marinedrugs-21-00316-s001.zip]

Archive with 1 entries (1 files):
- marinedrugs-2385838-supplementary.pdf
